# Supplementary material for: Impact of Stress and Anxiety on Cardiovascular Health in Pregnancy: A Scoping Review
Source: J Clin Med. 2025 Jan 30;14(3):909. doi: 10.3390/jcm14030909 (PMC11818593; doi:10.3390/jcm14030909)
Supplement: Supplementary file 1 [file jcm-14-00909-s001.zip]

Archive with 1 entries (1 files):
- jcm-3398435-supplementary.pdf
